# Supplementary material for: Improvement of Mutant Galactose-1-Phosphate Uridylyltransferase (GALT) Activity by FDA-Approved Pharmacochaperones: A Preliminary Study
Source: Int J Mol Sci. 2025 Jan 21;26(3):888. doi: 10.3390/ijms26030888 (PMC11816840; doi:10.3390/ijms26030888)
Supplement: Supplementary file 1 [file ijms-26-00888-s001.zip]

Archive with 2 entries (2 files):
- Supplementary_final_for-IJMS.pdf
- SupplementaryFileS1.xlsx
