# Supplementary material for: Improvement of Mutant Galactose-1-Phosphate Uridylyltransferase (GALT) Activity by FDA-Approved Pharmacochaperones: A Preliminary Study
Source: Int J Mol Sci. 2025 Jan 21;26(3):888. doi: 10.3390/ijms26030888 (PMC11816840; doi:10.3390/ijms26030888)
Supplement: Supplementary file 1 [file ijms-26-00888-s001.zip › SupplementaryFileS1.xlsx]

## Sheet: Foglio1
Selected hits	Docking on GALTwtXa	Docking on GALTwtXb	Docking on GALTmutXa	Docking on GALTmutXb
DB00679-withdrawn	-8.57 BE (16), -8.15 MP (44), total clusters 8	-8.45 BE (11), -8.23 MP (46), total clusters 8	-8.38 BE (27), -8.07 MP (47), total clusters 8	-8.33 BE (11), -8.06 MP (47), total clusters 8
DB01467-experimental-illicit	-7.67 BE+MP (42), total clusters 13	-7.81 BE (16), -5.53 MP (22), total clusters 9	-7.54 BE+MP (31), total clusters 11	-7.58 BE+MP (29), total clusters 11
DB01537-experimental-illicit	-7.45 BE (13), -7.42 MP (55), total clusters 8	-7.39 BE (26), -7.37 MP (36), total clusters 9	-7.37 BE (18), -7.33 MP (48), total clusters 10	-7.43 BE (21), -7.30 MP (30), total clusters 9
DB03504-experimental	-7.08 BE (9), -6.65 MP (36), total clusters 18	-7.58 BE (4), -6.90 MP (45), total clusters 16	-6.93 BE (11), -6.85 MP (32), total clusters 23	-7.13 BE (2), -6.83 MP (49), total clusters 15
DB04017-experimental	-6.40 BE+MP (47),total clusters 11	-6.42 BE (13), -5.92 MP (24),total clusters 15	-6.38 BE (14), -6.14 MP (18), total clusters 13	-6.35 BE+MP (33), total clusters 12
DB04054-experimental	-7.60 BE+MP (38), total clusters 19	-7.42 BE (19), -6.85 MP (26), total clusters 15	-7.57 BE (3), -7.49 MP (24), total clusters 18	-7.43 BE (16), -6.90 MP (26), total clusters 14
DB05395-investigational	-8.04 BE+MP (19), total clusters 26	-8.07 BE (14), -7.66 MP (14), total clusters 27	-8.04 BE (5), -7.69 MP (30), total clusters 26	-7.90 BE+MP (22), total clusters 30
DB06306-investigational	-9.88 BE+MP (37), total clusters 16	-8.70 BE (10), -7.13 MP (31), total clusters 7	-9.57 BE+MP (41), total clusters 16	-8.10 BE (6), -7.82 MP (39), total clusters 9
DB07153-experimental	-8.72 BE+MP (34), total clusters 9	-8.63 BE+MP (54), total clusters 5	-8.74 BE+MP (50), total clusters 9	-8.54 BE+MP (52), total clusters 7
DB07427-experimental	-7.41 BE+MP (50), total clusters 7	-7.38 BE+MP (48), total clusters 6	-7.38 BE+MP (48), total clusters 9	-7.35 BE+MP (55), total clusters 8
DB07738-experimental	-8.15 BE (6), -7.47 MP (15), total clusters 29	-7.97 BE (8), -7.34 MP (20), total clusters 25	-8.21 BE (6), -7.35 MP (20), total clusters 30	-8.37 BE (4), -6.40 MP (23), total clusters 21
DB08416-experimental	-10.48 BE+MP (78), total clusters 4	-9.40 BE+MP (94), total clusters 3	-10.41 BE+MP (75), total clusters 5	-9.40 BE+MP (97), total clusters 3
DB08509-experimental	-6.96 BE (6), -5.85 MP (29), total clusters 29	-7.27 BE (9), -7.04 MP (14), total clusters 27	-6.84 BE (5), -5.99 MP (22), total clusters 30	-7.42 BE (7), -7.34 MP (24), total clusters 26
DB08875-approved	-9.99 BE+MP (26), total clusters 15	-9.92 BE+MP (28), total clusters 18	-9.95 BE+MP (25), total clusters 12	-9.96 BE+MP (37), total clusters 15
DB09206-experimental	-7.66 BE (20), -7.02 MP (26), total clusters 12	-7.72 BE (14), -7.28 MP (71), total clusters 6	-7.43 BE (22), -7.21 MP (22), total clusters 12	-7.30 BE (3), -6.94 MP (70), total clusters 7
DB11811-investigational	-8.55 BE (10), -8.13 MP (11), total clusters 32	-8.73 BE+MP (20), total clusters 32	-8.00 BE+MP (10), total clusters 40	-8.65 BE+MP (20), total clusters 31
DB11872-experimental	no data obtained	no data obtained	no data obtained	no data obtained
DB11886-approved	-7.20 BE (17), +0.83 MP (12), total clusters 37	-5.52 BE (3), +0.92 MP (25), total clusters 22	-6.88 BE (17), +0.15 MP (17), total clusters 34	-7.10 BE (2), +0.73 MP (32), total clusters 18
DB12882-investigational	-8.27 BE (7), -6.76 MP (17), total clusters 24	-7.73 BE (19), -5.82 MP (21), total clusters 16	-8.93 BE (9), -6.08 MP (23), total clusters 22	-7.66 BE (12), -6.82 MP (21), total clusters 21
DB12980-investigational	-7.38 BE (2), -7.15 MP (16), total clusters 34	-8.00 BE+MP (15), total clusters 31	-7.91 BE (3), -7.28 MP (12), total clusters 31	-7.73 BE (2), -7.68 MP (19), total clusters 33
DB13403-investigational	-8.93 BE+MP (32), total clusters 19	-8.83 BE+MP (25), total clusters 18	-8.93 BE+MP (32), total clusters 19	-8.68 BE+MP (21), total clusters 17
DB13433-experimental	-7.79 BE (17), -7.40 MP (23), total clusters 21	-8.01 BE (20), -7.76 MP (25), total clusters 16	-7.66 BE (16), -7.33 MP (23), total clusters 25	-8.16 BE (18), -7.95 MP (24), total clusters 14
DB14002-approved	-8.62 BE (24), -8.20 MP (26), total clusters 9	-8.44 BE+MP (66), total clusters 12	-9.01 BE (38), -8.55 MP (45), total clusters 9	-8.90 BE+MP (69), total clusters 8
DB15167-investigational	-5.93 BE (5), -5.50 MP (21), total clusters 17	-7.04 BE+MP (25), total clusters 15	-5.72 BE+MP (21), total clusters 20	-6.48 BE(4), -6.05 MP (40), total clusters 14
DB15169-investigational	-1.40 BE (6), +3.48 MP (19), total clusters 48	-3.34 BE (3), +3.59 MP (14), total clusters 42	-4.40 BE (2), -0.21 MP (11), total clusters 52	-0.79 BE (6), +6.00 MP (12), total clusters 42
